# Supplementary material for: Prognostic value of lymph node ratio in patients with non-small cell lung cancer: a systematic review and meta-analysis
Source: Front Oncol. 2025 Jul 1;15:1601575. doi: 10.3389/fonc.2025.1601575 (PMC12259456; doi:10.3389/fonc.2025.1601575)
Supplement: Supplementary file 1 [file DataSheet1.zip]

Archive with 5 entries (4 files):
- Supplementary material 1 literature search strategy/
- Supplementary material 1 literature search strategy/20250107-EMBASE-queries1361.txt
- Supplementary material 1 literature search strategy/20250107-PubMedSearchHistory 715.csv
- Supplementary material 1 literature search strategy/20250107-WOS-search-history3774.txt
- Supplementary material 1 literature search strategy/20250107_search_manager_search-336.txt
