# Supplementary material for: Prognostic value of lymph node ratio in patients with non-small cell lung cancer: a systematic review and meta-analysis
Source: Front Oncol. 2025 Jul 1;15:1601575. doi: 10.3389/fonc.2025.1601575 (PMC12259456; doi:10.3389/fonc.2025.1601575)
Supplement: Supplementary file 1 [file DataSheet1.zip › Supplementary material 1 literature search strategy/20250107-EMBASE-queries1361.txt]

Embase
Session Results
.......................................................
No.  Query Results                                          Results      
#3.  #1 AND #2                                                1,361  
#2.  'lymph node ratio'/exp OR 'lymph node                   27,065  
     ratio':ti,ab,kw OR 'node ratio, lymph':ti,ab,kw 
     OR 'ratio, lymph node':ti,ab,kw OR 'metastatic 
     lymph node*':ti,ab,kw OR 'negative lymph 
     node*':ti,ab,kw OR 'positive lymph 
     node*':ti,ab,kw OR 'examined lymph 
     node*':ti,ab,kw
#1.  'carcinoma, non-small-cell lung'/exp OR                252,949   
     'carcinoma, non-small-cell lung':ti,ab,kw OR 'non 
     small cell lung cancer':ti,ab,kw OR 'carcinoma, 
     non small cell lung':ti,ab,kw OR 'lung carcinoma, 
     non-small-cell':ti,ab,kw OR 'bronchial non small 
     cell cancer':ti,ab,kw OR 'bronchial non small 
     cell carcinoma':ti,ab,kw OR 'lung cancer, non 
     small cell':ti,ab,kw OR 'lung non small cell 
     cancer':ti,ab,kw OR 'lung non small cell 
     carcinoma':ti,ab,kw OR 'non oat cell lung 
     cancer':ti,ab,kw OR 'non small cell bronchial 
     cancer':ti,ab,kw OR 'non small cell cancer, 
     lung':ti,ab,kw OR 'non small cell lung 
     carcinoma':ti,ab,kw OR 'non small cell pulmonary 
     cancer':ti,ab,kw OR 'non small cell pulmonary 
     carcinoma':ti,ab,kw OR 'non squamous 
     nsclc':ti,ab,kw OR 'nonsmall cell carcinoma of 
     the lung':ti,ab,kw OR 'nonsmall cell lung 
     cancer':ti,ab,kw OR 'nonsmall cell lung 
     carcinoma':ti,ab,kw OR 'pulmonary non small cell 
     cancer':ti,ab,kw OR 'pulmonary non small cell 
     carcinoma':ti,ab,kw
.......................................................
