# Supplementary material for: Prognostic value of lymph node ratio in patients with non-small cell lung cancer: a systematic review and meta-analysis
Source: Front Oncol. 2025 Jul 1;15:1601575. doi: 10.3389/fonc.2025.1601575 (PMC12259456; doi:10.3389/fonc.2025.1601575)
Supplement: Supplementary file 1 [file DataSheet1.zip › Supplementary material 1 literature search strategy/20250107-PubMedSearchHistory 715.csv]

Search number	Query	Sort By	Filters	Search Details	Results	Time
3	((((((((((((((((((((((((Carcinoma, Non-Small-Cell Lung[MeSH Terms]) OR (Carcinoma, Non-Small-Cell Lung[Title/Abstract])) OR (non small cell lung cancer[Title/Abstract])) OR (Carcinoma, Non Small Cell Lung[Title/Abstract])) OR (Lung Carcinoma, Non-Small-Cell[Title/Abstract])) OR (Non Small Cell Lung Carcinoma[Title/Abstract])) OR (Nonsmall Cell Lung Cancer[Title/Abstract])) OR (bronchial non small…			("carcinoma, non small cell lung"[MeSH Terms] OR "carcinoma non small cell lung"[Title/Abstract] OR "non small cell lung cancer"[Title/Abstract] OR "carcinoma non small cell lung"[Title/Abstract] OR "lung carcinoma non small cell"[Title/Abstract] OR "non small cell lung carcinoma"[Title/Abstract] OR "nonsmall cell lung cancer"[Title/Abstract] OR (("bronchial"[All Fields] OR "bronchiale"[All Field…	715	01:11:02
2	((((((((Lymph Node Ratio[MeSH Terms]) OR (Lymph Node Ratio[Title/Abstract])) OR (lymph node ratio[Title/Abstract])) OR (Node Ratio, Lymph[Title/Abstract])) OR (Ratio, Lymph Node[Title/Abstract])) OR (metastatic lymph node*[Title/Abstract])) OR (negative lymph node*[Title/Abstract])) OR (positive lymph node*[Title/Abstract])) OR (examined lymph node*[Title/Abstract])			"lymph node ratio"[MeSH Terms] OR "lymph node ratio"[Title/Abstract] OR "lymph node ratio"[Title/Abstract] OR "node ratio lymph"[Title/Abstract] OR "ratio lymph node"[Title/Abstract] OR "metastatic lymph node*"[Title/Abstract] OR "negative lymph node*"[Title/Abstract] OR "positive lymph node*"[Title/Abstract] OR "examined lymph node*"[Title/Abstract]	16,654	00:41:38
1	(((((((((((((((((((((((Carcinoma, Non-Small-Cell Lung[MeSH Terms]) OR (Carcinoma, Non-Small-Cell Lung[Title/Abstract])) OR (non small cell lung cancer[Title/Abstract])) OR (Carcinoma, Non Small Cell Lung[Title/Abstract])) OR (Lung Carcinoma, Non-Small-Cell[Title/Abstract])) OR (Non Small Cell Lung Carcinoma[Title/Abstract])) OR (Nonsmall Cell Lung Cancer[Title/Abstract])) OR (bronchial non small …			"carcinoma, non small cell lung"[MeSH Terms] OR "carcinoma non small cell lung"[Title/Abstract] OR "non small cell lung cancer"[Title/Abstract] OR "carcinoma non small cell lung"[Title/Abstract] OR "lung carcinoma non small cell"[Title/Abstract] OR "non small cell lung carcinoma"[Title/Abstract] OR "nonsmall cell lung cancer"[Title/Abstract] OR (("bronchial"[All Fields] OR "bronchiale"[All Fields…	109,235	00:40:57
