# Supplementary material for: Prognostic value of lymph node ratio in patients with non-small cell lung cancer: a systematic review and meta-analysis
Source: Front Oncol. 2025 Jul 1;15:1601575. doi: 10.3389/fonc.2025.1601575 (PMC12259456; doi:10.3389/fonc.2025.1601575)
Supplement: Supplementary file 1 [file DataSheet1.zip › Supplementary material 1 literature search strategy/20250107-WOS-search-history3774.txt]

# Web of Science Search Strategy (v0.1)

# Database: Web of Science Core Collection

# Entitlements:

- WOS.IC: 1993 to 2025
- WOS.CCR: 1985 to 2025
- WOS.SCI: 1999 to 2025


# Searches:

1: Carcinoma, Non-Small-Cell Lung  (Topic) OR non small cell lung cancer  (Topic) OR Carcinoma, Non Small Cell Lung  (Topic) OR Lung Carcinoma, Non-Small-Cell  (Topic) OR Non Small Cell Lung Carcinoma  (Topic) OR Nonsmall Cell Lung Cancer  (Topic) OR bronchial non small cell cancer  (Topic) OR bronchial non small cell carcinoma  (Topic) OR lung cancer, non small cell  (Topic) OR lung non small cell cancer  (Topic) OR lung non small cell carcinoma  (Topic) OR non oat cell lung cancer  (Topic) OR non small cell bronchial cancer  (Topic) OR non small cell cancer, lung  (Topic) OR non small cell lung carcinoma  (Topic) OR non small cell pulmonary cancer  (Topic) OR non small cell pulmonary carcinoma  (Topic) OR non squamous NSCLC  (Topic) OR nonsmall cell carcinoma of the lung  (Topic) OR nonsmall cell lung cancer  (Topic) OR nonsmall cell lung carcinoma  (Topic) OR pulmonary non small cell cancer  (Topic) OR pulmonary non small cell carcinoma  (Topic)       Results: 119679

2: Lymph Node Ratio  (Topic) OR Node Ratio, Lymph  (Topic) OR Ratio, Lymph Node  (Topic) OR metastatic lymph node*  (Topic) OR negative lymph node*  (Topic) OR positive lymph node*  (Topic) OR examined lymph node*  (Topic)		Results: 98600

3: #2 AND #1		Results: 3774
