# Supplementary material for: Prognostic value of lymph node ratio in patients with non-small cell lung cancer: a systematic review and meta-analysis
Source: Front Oncol. 2025 Jul 1;15:1601575. doi: 10.3389/fonc.2025.1601575 (PMC12259456; doi:10.3389/fonc.2025.1601575)
Supplement: Supplementary file 1 [file DataSheet1.zip › Supplementary material 1 literature search strategy/20250107_search_manager_search-336.txt]

Search Name:	
Date Run:	07/01/2025 03:34:12
Comment:	

ID	Search	Hits
#1	MeSH descriptor: [Carcinoma, Non-Small-Cell Lung] explode all trees	6844
#2	(Carcinoma, Non-Small-Cell Lung):ti,ab,kw OR (non small cell lung cancer):ti,ab,kw OR (Carcinoma, Non Small Cell Lung):ti,ab,kw OR (Lung Carcinoma, Non-Small-Cell):ti,ab,kw OR (Non Small Cell Lung Carcinoma):ti,ab,kw	17950
#3	(Nonsmall Cell Lung Cancer):ti,ab,kw OR (bronchial non small cell cancer):ti,ab,kw OR (bronchial non small cell carcinoma):ti,ab,kw OR (lung cancer, non small cell):ti,ab,kw OR (lung non small cell cancer):ti,ab,kw	17475
#4	(lung non small cell carcinoma):ti,ab,kw OR (non oat cell lung cancer):ti,ab,kw OR (non small cell bronchial cancer):ti,ab,kw OR (non small cell cancer, lung):ti,ab,kw OR (non small cell lung carcinoma):ti,ab,kw	17960
#5	(non small cell pulmonary cancer):ti,ab,kw OR (non small cell pulmonary carcinoma):ti,ab,kw OR (non squamous NSCLC):ti,ab,kw OR (nonsmall cell carcinoma of the lung):ti,ab,kw OR (nonsmall cell lung cancer):ti,ab,kw	12845
#6	(nonsmall cell lung carcinoma):ti,ab,kw OR (pulmonary non small cell cancer):ti,ab,kw OR (pulmonary non small cell carcinoma):ti,ab,kw	5545
#7	#1 or #2 or #3 or #4 or #5 or #6	18123
#8	MeSH descriptor: [Lymph Node Ratio] explode all trees	3
#9	(Lymph Node Ratio):ti,ab,kw OR (lymph node ratio):ti,ab,kw OR (Node Ratio, Lymph):ti,ab,kw OR (Ratio, Lymph Node):ti,ab,kw OR (metastatic lymph node*):ti,ab,kw	3549
#10	(negative lymph node*):ti,ab,kw OR (positive lymph node*):ti,ab,kw OR (examined lymph node*):ti,ab,kw	5816
#11	#8 or #9 or #10	7821
#12	#7 and #11	336
