# Supplementary material for: Prognostic value of lymph node ratio in patients with non-small cell lung cancer: a systematic review and meta-analysis
Source: Front Oncol. 2025 Jul 1;15:1601575. doi: 10.3389/fonc.2025.1601575 (PMC12259456; doi:10.3389/fonc.2025.1601575)
Supplement: Supplementary file 2 [file DataSheet2.zip]

Archive with 4 entries (3 files):
- Supplementary Material 2 published tests of bias and trimming/
- Supplementary Material 2 published tests of bias and trimming/LNR-OS multivariate funnel plot.tif
- Supplementary Material 2 published tests of bias and trimming/OS clipping method (multivariate).txt
- Supplementary Material 2 published tests of bias and trimming/OS multivariate egger test.txt
