# Supplementary material for: Prognostic value of lymph node ratio in patients with non-small cell lung cancer: a systematic review and meta-analysis
Source: Front Oncol. 2025 Jul 1;15:1601575. doi: 10.3389/fonc.2025.1601575 (PMC12259456; doi:10.3389/fonc.2025.1601575)
Supplement: Supplementary file 2 [file DataSheet2.zip › Supplementary Material 2 published tests of bias and trimming/OS clipping method (multivariate).txt]

Meta-analysis 

       |  Pooled      95% CI         Asymptotic      No. of
Method |     Est   Lower   Upper  z_value  p_value   studies
-------+----------------------------------------------------
Fixed  |   0.267   0.210   0.323    9.271    0.000      8
Random |   0.564   0.309   0.818    4.340    0.000

Test for heterogeneity: Q= 85.598 on 7 degrees of freedom (p= 0.000)
Moment-based estimate of between studies variance =  0.105

Trimming estimator: Linear
Meta-analysis type: Random-effects model

iteration |  estimate    Tn    # to trim     diff
----------+--------------------------------------
    1     |    0.564     22         1          36
    2     |    0.521     25         2           6
    3     |    0.469     26         2           2
    4     |    0.469     26         2           0

Filled 
Meta-analysis 

       |  Pooled      95% CI         Asymptotic      No. of
Method |     Est   Lower   Upper  z_value  p_value   studies
-------+----------------------------------------------------
Fixed  |   0.259   0.204   0.314    9.189    0.000     10
Random |   0.470   0.247   0.694    4.126    0.000

Test for heterogeneity: Q= 87.741 on 9 degrees of freedom (p= 0.000)
Moment-based estimate of between studies variance =  0.097
