# Supplementary material for: Prognostic value of lymph node ratio in patients with non-small cell lung cancer: a systematic review and meta-analysis
Source: Front Oncol. 2025 Jul 1;15:1601575. doi: 10.3389/fonc.2025.1601575 (PMC12259456; doi:10.3389/fonc.2025.1601575)
Supplement: Supplementary file 2 [file DataSheet2.zip › Supplementary Material 2 published tests of bias and trimming/OS multivariate egger test.txt]

Egger's test
------------------------------------------------------------------------------
     Std_Eff |      Coef.   Std. Err.      t    P>|t|     [95% Conf. Interval]
-------------+----------------------------------------------------------------
       slope |  -.0101466   .1106197    -0.09   0.930    -.2808232    .2605299
        bias |   4.270047    1.35877     3.14   0.020     .9452558    7.594839
------------------------------------------------------------------------------
